# Supplementary material for: The Controlled Preparation of a Carrier-Free Nanoparticulate Formulation Composed of Curcumin and Piperine Using High-Gravity Technology
Source: Pharmaceutics. 2024 Jun 14;16(6):808. doi: 10.3390/pharmaceutics16060808 (PMC11207529; doi:10.3390/pharmaceutics16060808)
Supplement: Supplementary file 1 [file pharmaceutics-16-00808-s001.zip]

Archive with 1 entries (1 files):
- pharmaceutics-2981965-supplementary.pdf
